# Supplementary material for: Proteomic and Biochemical Comparison of the Cellular Interaction Partners of Human VPS33A and VPS33B
Source: J Mol Biol. 2018 Jul 6;430(14):2153–63. doi: 10.1016/j.jmb.2018.05.019 (PMC6005816; doi:10.1016/j.jmb.2018.05.019)
Supplement: Supplementary file 1 — Supplementary data [file mmc1.xlsx]

## Sheet: All baits
	VPS33A WT			VPS33A YI			VPS33B WT			VPS33B KL
	Spectral Counts (v)	BFRD (s)	v(s<=0.01)	Spectral Counts (v)	BFRD (s)	v(s<=0.01)	Spectral Counts (v)	BFRD (s)	v(s<=0.01)	Spectral Counts (v)	BFRD (s)	v(s<=0.01)
n =			375			257			195			214
AARS	0	0.59	FALSE	0.87	0.23	FALSE	0	0.59	FALSE	6.87	0	6.87
ABCE1	0	0.59	FALSE	1.74	0.05	FALSE	0	0.59	FALSE	5.24	0.01	5.24
ABLIM1	7.36	0.01	7.36	5.86	0.02	FALSE	7.86	0.01	7.86	0.86	0.31	FALSE
ABR	9.45	0.01	9.45	7.95	0.03	FALSE	7.95	0.02	FALSE	8.95	0.01	8.95
ACOT1	9.96	0.01	9.96	9.96	0.01	9.96	3.96	0.04	FALSE	3.96	0.21	FALSE
ADAR	81.13	0	81.13	84.13	0	84.13	5.13	0.56	FALSE	0	0.59	FALSE
ADD2	2	0.01	2	0	0.59	FALSE	0	0.59	FALSE	0	0.59	FALSE
ADSL	5	0	5	0	0.59	FALSE	2.5	0	2.5	3	0	3
AFG3L2	1.5	0.12	FALSE	1	0.15	FALSE	0	0.59	FALSE	4.5	0	4.5
AGTPBP1	10.83	0.03	FALSE	16.33	0.01	16.33	7.33	0.26	FALSE	4.33	0.38	FALSE
AHR	2.5	0.11	FALSE	2	0.01	2	0	0.59	FALSE	0	0.59	FALSE
AIP	0	0.59	FALSE	0	0.59	FALSE	0	0.59	FALSE	4.5	0	4.5
AKAP11	17.88	0	17.88	24.38	0	24.38	10.38	0	10.38	2.38	0.24	FALSE
ALDH9A1	16.5	0	16.5	0	0.59	FALSE	0	0.59	FALSE	0	0.59	FALSE
ALG13	3.4	0.01	3.4	0	0.59	FALSE	0.9	0.23	FALSE	0.9	0.23	FALSE
ALMS1	66.83	0	66.83	46.83	0	46.83	24.33	0.01	24.33	34.33	0	34.33
ANAPC1	1.85	0.2	FALSE	0	0.59	FALSE	0	0.59	FALSE	2.85	0.01	2.85
ANAPC4	5.12	0.03	FALSE	9.12	0	9.12	2.62	0.06	FALSE	0	0.59	FALSE
ANK3	8.68	0.01	8.68	14.68	0	14.68	11.18	0.01	11.18	0	0.59	FALSE
ANKLE2	3.22	0.03	FALSE	5.72	0.01	5.72	0.72	0.27	FALSE	0	0.59	FALSE
ANKRD26	18.26	0	18.26	12.76	0	12.76	11.76	0.01	11.76	7.76	0.01	7.76
ANKRD28	12.41	0	12.41	9.91	0.01	9.91	6.91	0.02	FALSE	4.41	0.04	FALSE
ANKRD52	2.45	0	2.45	2.95	0	2.95	0.95	0.2	FALSE	0	0.59	FALSE
ANKS1A	16.71	0.01	16.71	11.21	0.04	FALSE	11.21	0.04	FALSE	3.71	0.42	FALSE
AP1B1	3.79	0.01	3.79	5.29	0	5.29	4.29	0.01	4.29	7.29	0	7.29
AP2B1	0	0.59	FALSE	4.5	0	4.5	2.5	0.11	FALSE	0	0.59	FALSE
AP2S1	0	0.59	FALSE	0	0.59	FALSE	0	0.59	FALSE	0	0.59	FALSE
AP3S1	2.9	0.01	2.9	0.9	0.23	FALSE	2.4	0.02	FALSE	0	0.59	FALSE
APBB1	3.92	0	3.92	1.92	0.15	FALSE	2.92	0.01	2.92	2.42	0.01	2.42
APC	35.95	0	35.95	25.95	0	25.95	24.45	0	24.45	13.45	0	13.45
ARF5	0	0.59	FALSE	0	0.59	FALSE	0.95	0.59	FALSE	0	0.59	FALSE
ARFGAP1	25.44	0	25.44	26.94	0	26.94	16.44	0.03	FALSE	8.94	0.38	FALSE
ARFGAP2	3.82	0.01	3.82	3.82	0.01	3.82	4.82	0	4.82	0.82	0.25	FALSE
ARFGEF3	14.59	0	14.59	9.59	0	9.59	7.59	0.01	7.59	3.09	0.06	FALSE
ARHGAP21	24.53	0	24.53	27.03	0	27.03	14.53	0.03	FALSE	6.03	0.38	FALSE
ARHGAP32	2.5	0	2.5	0	0.59	FALSE	0	0.59	FALSE	0	0.59	FALSE
ARHGAP35	3.27	0.02	FALSE	2.77	0.03	FALSE	2.27	0.04	FALSE	0.27	0.59	FALSE
ARHGEF10	1.5	0.12	FALSE	2	0.01	2	0	0.59	FALSE	2.5	0	2.5
ARHGEF12	11.04	0	11.04	11.04	0	11.04	5.54	0.01	5.54	2.04	0.11	FALSE
ARHGEF2	0.5	0.59	FALSE	0	0.59	FALSE	5	0	5	0	0.59	FALSE
ASCC3	26.19	0	26.19	23.19	0.01	23.19	22.19	0.01	22.19	23.69	0.01	23.69
ASNS	7.88	0	7.88	4.38	0.03	FALSE	3.88	0.05	FALSE	12.88	0	12.88
ATAD2	6.74	0.01	6.74	1.74	0.06	FALSE	0	0.59	FALSE	0	0.59	FALSE
ATG2B	84.4	0	84.4	66.4	0	66.4	54.4	0.04	FALSE	36.4	0.43	FALSE
ATG4C	1.97	0.01	1.97	0.97	0.15	FALSE	2.47	0	2.47	0	0.59	FALSE
ATP5B	13.44	0	13.44	14.94	0	14.94	10.44	0	10.44	24.44	0	24.44
BAG2	0.97	0.15	FALSE	0	0.59	FALSE	0	0.59	FALSE	3.47	0	3.47
BBS7	4.5	0	4.5	3	0	3	0	0.59	FALSE	4.5	0	4.5
BCAS3	20.96	0	20.96	5.46	0.02	FALSE	5.46	0.02	FALSE	2.46	0.11	FALSE
BCL11A	2.5	0	2.5	1	0.15	FALSE	0	0.59	FALSE	0	0.59	FALSE
BCR	5.24	0.01	5.24	2.24	0.05	FALSE	3.24	0.02	FALSE	1.24	0.24	FALSE
BEND3	3.45	0	3.45	0.95	0.2	FALSE	0	0.59	FALSE	0	0.59	FALSE
BirA_R118G_H0QFJ5	833	0	833	1089	0	1089	2249	0	2249	1564.5	0	1564.5
BIRC6	28.87	0	28.87	12.37	0	12.37	1.37	0.21	FALSE	3.87	0.01	3.87
BLM	8.94	0.01	8.94	4.94	0.03	FALSE	0.94	0.28	FALSE	0	0.59	FALSE
BLVRA	0	0.59	FALSE	0	0.59	FALSE	3.47	0	3.47	2.97	0	2.97
BOP1	3.45	0	3.45	0	0.59	FALSE	1.95	0.01	1.95	2.45	0	2.45
BRAP	8.13	0.25	FALSE	8.13	0.28	FALSE	19.13	0	19.13	4.63	0.41	FALSE
BRCA1	10.95	0.01	10.95	7.45	0.03	FALSE	2.95	0.33	FALSE	0	0.59	FALSE
BRCA2	7.19	0.01	7.19	6.19	0.01	6.19	0	0.59	FALSE	0	0.59	FALSE
BUB1B	29.33	0.02	FALSE	17.83	0.3	FALSE	20.83	0.09	FALSE	29.83	0.01	29.83
C1orf198	2.95	0	2.95	3.45	0	3.45	3.95	0	3.95	0	0.59	FALSE
C5orf22	0	0.59	FALSE	0	0.59	FALSE	0	0.59	FALSE	2	0.01	2
CABLES1	2.45	0	2.45	0	0.59	FALSE	2.45	0	2.45	0.95	0.2	FALSE
CACYBP	6.69	0.01	6.69	5.69	0.01	5.69	5.69	0.01	5.69	17.69	0	17.69
CAD	7.6	0.28	FALSE	4.6	0.36	FALSE	3.6	0.44	FALSE	13.6	0.01	13.6
CAMSAP1	14.96	0.01	14.96	14.46	0.01	14.46	17.46	0	17.46	5.46	0.32	FALSE
CAMSAP2	8.87	0	8.87	4.87	0	4.87	8.37	0	8.37	0	0.59	FALSE
CAMSAP3	2.5	0	2.5	4.5	0	4.5	6.5	0	6.5	1	0.15	FALSE
CAPZA1	0	0.59	FALSE	1.5	0.12	FALSE	2	0.12	FALSE	2	0.01	2
CARMIL1	0	0.59	FALSE	2.92	0.01	2.92	0	0.59	FALSE	0	0.59	FALSE
CASKIN2	14.5	0	14.5	0	0.59	FALSE	0	0.59	FALSE	0	0.59	FALSE
CBL	5.27	0.01	5.27	6.27	0	6.27	2.27	0.2	FALSE	0	0.59	FALSE
CBS	0	0.59	FALSE	0	0.59	FALSE	0	0.59	FALSE	3.9	0	3.9
CCDC138	22.5	0	22.5	13.5	0	13.5	20	0	20	3	0	3
CCDC18	8.5	0	8.5	4.5	0	4.5	7.5	0	7.5	2	0.11	FALSE
CCDC186	0	0.59	FALSE	1	0.15	FALSE	16.5	0	16.5	0	0.59	FALSE
CCDC22	2.5	0	2.5	1	0.15	FALSE	47.5	0	47.5	6.5	0	6.5
CCDC85C	10.94	0	10.94	7.94	0.01	7.94	7.94	0.01	7.94	4.94	0.03	FALSE
CCDC88A	10.79	0	10.79	9.79	0	9.79	6.29	0.01	6.29	2.29	0.21	FALSE
CCP110	19.74	0	19.74	16.74	0	16.74	6.74	0	6.74	4.24	0.02	FALSE
CCSER2	9	0	9	5	0	5	5.5	0	5.5	1	0.15	FALSE
CCT2	12.74	0.01	12.74	12.24	0.03	FALSE	23.74	0	23.74	76.24	0	76.24
CCT3	1.51	0.45	FALSE	3.01	0.4	FALSE	6.01	0.22	FALSE	17.01	0	17.01
CCT8	281.94	0.52	FALSE	302.94	0.44	FALSE	310.44	0.12	FALSE	690.44	0	690.44
CDC23	16.36	0	16.36	11.86	0.01	11.86	12.86	0.01	12.86	6.86	0.28	FALSE
CDC37	2.87	0.02	FALSE	1.37	0.24	FALSE	2.87	0.01	2.87	5.37	0	5.37
CDC42BPA	6.95	0	6.95	3.45	0	3.45	2.45	0.12	FALSE	2.95	0	2.95
CDC42BPB	1.5	0.12	FALSE	0	0.59	FALSE	0	0.59	FALSE	2	0.01	2
CDK1	3.92	0	3.92	0.92	0.22	FALSE	0	0.59	FALSE	2.92	0	2.92
CDK5RAP2	9	0	9	4	0	4	2.5	0	2.5	7	0	7
CDKAL1	13.06	0	13.06	11.06	0	11.06	7.06	0	7.06	6.06	0.01	6.06
CENPI	5	0	5	0	0.59	FALSE	0	0.59	FALSE	0	0.59	FALSE
CEP128	6	0	6	0	0.59	FALSE	5	0	5	0	0.59	FALSE
CEP131	41.5	0	41.5	16.5	0	16.5	25	0	25	5.5	0	5.5
CEP152	17.45	0	17.45	10.45	0	10.45	11.45	0	11.45	1.45	0.14	FALSE
CEP170B	1.47	0.15	FALSE	2.47	0.11	FALSE	5.97	0	5.97	0.97	0.15	FALSE
CEP192	27.79	0	27.79	21.79	0	21.79	15.29	0	15.29	10.79	0	10.79
CEP350	29.14	0	29.14	24.14	0	24.14	11.14	0	11.14	0	0.59	FALSE
CEP44	4.22	0.01	4.22	4.22	0.02	FALSE	5.22	0.01	5.22	1.22	0.24	FALSE
CEP55	9.9	0	9.9	4.4	0.01	4.4	5.4	0	5.4	5.4	0	5.4
CEP63	5	0	5	1.5	0.12	FALSE	2	0.11	FALSE	1	0.15	FALSE
CEP78	2	0.01	2	0	0.59	FALSE	0	0.59	FALSE	0	0.59	FALSE
CEP83	0	0.59	FALSE	0	0.59	FALSE	4.5	0	4.5	0	0.59	FALSE
CEP89	4.5	0	4.5	2	0.11	FALSE	0	0.59	FALSE	1	0.15	FALSE
CEP97	14.77	0	14.77	6.77	0.01	6.77	4.27	0.01	4.27	4.27	0.01	4.27
CHMP5	3.29	0.02	FALSE	3.79	0.01	3.79	3.79	0.01	3.79	0.79	0.25	FALSE
CKAP2	9.53	0.01	9.53	6.53	0.07	FALSE	9.03	0.01	9.03	3.53	0.28	FALSE
CKB	3.24	0.02	FALSE	4.24	0.01	4.24	3.74	0.02	FALSE	12.74	0	12.74
CLTC	14.56	0.04	FALSE	9.06	0.36	FALSE	10.56	0.25	FALSE	28.56	0	28.56
CLUH	0	0.59	FALSE	0	0.59	FALSE	0.77	0.26	FALSE	6.77	0	6.77
CNOT1	13.33	0	13.33	11.83	0	11.83	9.83	0	9.83	1.83	0.25	FALSE
CNOT11	2.45	0	2.45	0.95	0.2	FALSE	0.95	0.2	FALSE	0.45	0.59	FALSE
CNTROB	2	0.11	FALSE	1	0.15	FALSE	0	0.59	FALSE	6	0	6
COBLL1	0	0.59	FALSE	2	0.01	2	0	0.59	FALSE	0	0.59	FALSE
COPA	12.1	0.02	FALSE	9.6	0.15	FALSE	7.6	0.25	FALSE	14.6	0.01	14.6
CPNE8	2.77	0.03	FALSE	5.27	0.01	5.27	0.77	0.26	FALSE	0.77	0.26	FALSE
CRK	44.6	0.03	FALSE	37.6	0.33	FALSE	41.6	0.08	FALSE	47.1	0	47.1
CRYBG3	17.15	0	17.15	17.15	0	17.15	9.65	0.01	9.65	15.65	0	15.65
CSPP1	5	0	5	4	0	4	2	0.01	2	0	0.59	FALSE
CSTF2	3	0.11	FALSE	1.5	0.15	FALSE	0	0.59	FALSE	3	0	3
CSTF2T	3.38	0.34	FALSE	4.88	0.31	FALSE	4.88	0.31	FALSE	17.88	0	17.88
CTNND1	7.77	0	7.77	5.77	0	5.77	5.77	0	5.77	2.77	0.03	FALSE
CUEDC2	3.45	0	3.45	0.95	0.2	FALSE	1.95	0.01	1.95	0	0.59	FALSE
CUL7	0	0.59	FALSE	0	0.59	FALSE	0	0.59	FALSE	11	0	11
CYLD	7.5	0	7.5	3	0	3	3.5	0	3.5	0	0.59	FALSE
DDB1	0	0.59	FALSE	0	0.59	FALSE	0	0.59	FALSE	4.5	0	4.5
DDHD2	2.5	0	2.5	1	0.15	FALSE	0	0.59	FALSE	1	0.15	FALSE
DDRGK1	1.32	0.22	FALSE	2.32	0.03	FALSE	3.82	0.01	3.82	6.32	0	6.32
DDX11	4.45	0	4.45	0	0.59	FALSE	0	0.59	FALSE	1.45	0.2	FALSE
DDX20	12.19	0.01	12.19	9.19	0.03	FALSE	5.69	0.25	FALSE	9.19	0.03	FALSE
DDX39A	10.83	0.01	10.83	10.33	0.01	10.33	4.83	0.21	FALSE	0	0.59	FALSE
DDX3X	47.81	0.11	FALSE	44.31	0.28	FALSE	121.31	0	121.31	30.31	0.5	FALSE
DECOY17768	2	0.11	FALSE	0	0.59	FALSE	0	0.59	FALSE	4.5	0	4.5
DENND4A	4.45	0	4.45	3.95	0	3.95	0	0.59	FALSE	0	0.59	FALSE
DENND4C	27.08	0	27.08	24.58	0.01	24.58	16.58	0.08	FALSE	13.58	0.29	FALSE
DGKH	0.5	0.59	FALSE	1	0.15	FALSE	0.5	0.59	FALSE	2	0.01	2
DHPS	3.5	0	3.5	1	0.15	FALSE	1	0.15	FALSE	1	0.15	FALSE
DHX36	1.95	0.14	FALSE	1.95	0.01	1.95	1.95	0.01	1.95	0	0.59	FALSE
DHX57	2.5	0.11	FALSE	3	0	3	1	0.15	FALSE	0	0.59	FALSE
DIAPH3	3.32	0.14	FALSE	2.32	0.03	FALSE	5.82	0	5.82	4.82	0.01	4.82
DIP2A	1	0.15	FALSE	0	0.59	FALSE	0	0.59	FALSE	0	0.59	FALSE
DLG5	41.76	0	41.76	25.76	0.05	FALSE	16.76	0.32	FALSE	18.76	0.29	FALSE
DNAAF2	0.45	0.59	FALSE	1.95	0.01	1.95	0	0.59	FALSE	0	0.59	FALSE
DNAJA1	0	0.59	FALSE	0	0.59	FALSE	0	0.59	FALSE	3.5	0	3.5
DNAJA2	16.5	0	16.5	17.5	0	17.5	9.5	0	9.5	44.5	0	44.5
DNAJC7	3.95	0	3.95	2.45	0	2.45	6.45	0	6.45	31.95	0	31.95
DNM2	4.92	0	4.92	0	0.59	FALSE	3.42	0.01	3.42	6.92	0	6.92
DNMBP	14.54	0	14.54	9.04	0	9.04	7.54	0.01	7.54	3.54	0.04	FALSE
DOCK7	7.69	0	7.69	4.69	0.01	4.69	4.19	0.02	FALSE	2.69	0.05	FALSE
DOT1L	12.62	0.01	12.62	5.12	0.27	FALSE	5.12	0.28	FALSE	0.62	0.47	FALSE
DRG1	4.56	0.02	FALSE	6.06	0.01	6.06	3.06	0.05	FALSE	9.56	0	9.56
DST	66.22	0	66.22	66.22	0	66.22	46.22	0.02	FALSE	41.22	0.09	FALSE
DVL1	20.59	0	20.59	15.59	0.05	FALSE	15.09	0.04	FALSE	14.09	0.05	FALSE
DYNLL1	0	0.59	FALSE	0	0.59	FALSE	0	0.59	FALSE	1.95	0.01	1.95
EDC3	3.29	0.02	FALSE	3.29	0.02	FALSE	3.79	0.01	3.79	0.79	0.25	FALSE
EDRF1	1.5	0.12	FALSE	0	0.59	FALSE	0	0.59	FALSE	5	0	5
EFR3B	2	0.01	2	0	0.59	FALSE	0	0.59	FALSE	0	0.59	FALSE
EGLN1	0.87	0.23	FALSE	4.87	0	4.87	0.87	0.23	FALSE	5.37	0	5.37
EHBP1	10	0.01	10	6.5	0.05	FALSE	3	0.28	FALSE	3.5	0.28	FALSE
EIF2S3	3.29	0.02	FALSE	2.29	0.04	FALSE	1.29	0.23	FALSE	6.79	0.01	6.79
EIF3B	5.5	0	5.5	1	0.15	FALSE	2	0.11	FALSE	1	0.15	FALSE
EIF3D	10.74	0	10.74	6.74	0.06	FALSE	7.24	0.08	FALSE	5.74	0.1	FALSE
EIF3E	4	0	4	0	0.59	FALSE	1	0.15	FALSE	0	0.59	FALSE
EIF3L	2	0.11	FALSE	1	0.15	FALSE	3	0	3	1	0.15	FALSE
EIF4ENIF1	20.83	0	20.83	17.83	0	17.83	10.83	0	10.83	3.33	0.09	FALSE
EIF4G2	29.6	0.01	29.6	24.1	0.06	FALSE	23.6	0.06	FALSE	7.1	0.5	FALSE
ELP3	2.97	0	2.97	0	0.59	FALSE	0.97	0.15	FALSE	6.47	0	6.47
ELP4	29.6	0	29.6	14.6	0.01	14.6	22.1	0	22.1	9.6	0.1	FALSE
ELP6	11.78	0	11.78	5.28	0.03	FALSE	7.28	0.02	FALSE	4.28	0.06	FALSE
EMD	8.95	0.01	8.95	11.95	0	11.95	7.45	0.03	FALSE	6.45	0.04	FALSE
ENAH	3.03	0.3	FALSE	3.03	0.3	FALSE	7.53	0.04	FALSE	4.03	0.24	FALSE
ENSEMBL:ENSBTAP00000001528	8.5	0.11	FALSE	6.5	0	6.5	4	0.11	FALSE	1	0.15	FALSE
EPB41L5	6.5	0	6.5	6.5	0	6.5	4	0	4	3.5	0	3.5
EPPK1	0	0.59	FALSE	1	0.15	FALSE	0	0.59	FALSE	2.5	0	2.5
EPS15	14.58	0.02	FALSE	16.08	0.01	16.08	11.08	0.06	FALSE	3.08	0.46	FALSE
ERC1	66.21	0	66.21	28.21	0.38	FALSE	45.71	0.01	45.71	29.71	0.32	FALSE
ERCC6L	17.14	0	17.14	19.14	0	19.14	8.64	0.04	FALSE	5.64	0.27	FALSE
ETFA	6.37	0	6.37	6.87	0	6.87	3.37	0.01	3.37	8.37	0	8.37
ETFB	0	0.59	FALSE	0	0.59	FALSE	0	0.59	FALSE	1.97	0.01	1.97
EXOC4	64.12	0.27	FALSE	59.62	0.34	FALSE	54.62	0.41	FALSE	90.62	0	90.62
EXOC6	10	0	10	1.5	0.12	FALSE	0	0.59	FALSE	3	0	3
EXOC8	0	0.59	FALSE	0	0.59	FALSE	0	0.59	FALSE	2	0.01	2
FAM135A	3.5	0	3.5	2	0.11	FALSE	1	0.15	FALSE	0	0.59	FALSE
FAM193A	5.5	0	5.5	6	0	6	1	0.15	FALSE	1	0.15	FALSE
FAM21A	0.19	0.54	FALSE	0.69	0.54	FALSE	35.69	0.01	35.69	12.19	0.22	FALSE
FAM21C	3	0	3	1	0.15	FALSE	0	0.59	FALSE	0	0.59	FALSE
FARP1	4.5	0	4.5	0	0.59	FALSE	0	0.59	FALSE	0	0.59	FALSE
FBL	7.63	0.22	FALSE	6.63	0.31	FALSE	16.13	0	16.13	11.63	0	11.63
FBXO30	4	0	4	0	0.59	FALSE	0	0.59	FALSE	0	0.59	FALSE
FGD1	1.5	0.12	FALSE	0	0.59	FALSE	0	0.59	FALSE	3	0	3
FGFR1OP	0	0.59	FALSE	3.87	0	3.87	0.87	0.24	FALSE	0	0.59	FALSE
FKBP4	12.9	0	12.9	12.4	0	12.4	6.4	0	6.4	36.9	0	36.9
FKBP5	0	0.59	FALSE	0	0.59	FALSE	0	0.59	FALSE	3.5	0	3.5
FKBP8	2.5	0	2.5	1	0.15	FALSE	0	0.59	FALSE	3.5	0	3.5
FKBPL	0	0.59	FALSE	0	0.59	FALSE	0	0.59	FALSE	2.5	0	2.5
FLII	10	0	10	3.5	0	3.5	3	0	3	11.5	0	11.5
FNDC3A	0	0.59	FALSE	2.5	0	2.5	1	0.15	FALSE	2	0.01	2
FOXO3	2	0.01	2	2.5	0	2.5	0	0.59	FALSE	0	0.59	FALSE
FUBP3	9.86	0	9.86	6.86	0.01	6.86	5.86	0.02	FALSE	0.36	0.36	FALSE
G3BP2	0	0.59	FALSE	0	0.59	FALSE	0	0.59	FALSE	2	0.01	2
GAB1	2.5	0	2.5	3.5	0	3.5	2	0.11	FALSE	1	0.15	FALSE
GBF1	2.95	0	2.95	0	0.59	FALSE	0	0.59	FALSE	0	0.59	FALSE
GDI2	4.5	0	4.5	2	0.01	2	0	0.59	FALSE	4.5	0	4.5
GEN1	1.35	0.22	FALSE	3.35	0.01	3.35	0	0.59	FALSE	0	0.59	FALSE
GGA2	3.5	0	3.5	0	0.59	FALSE	0	0.59	FALSE	0	0.59	FALSE
GGA3	2.9	0.01	2.9	0.9	0.23	FALSE	0	0.59	FALSE	1.4	0.21	FALSE
GIT1	3.97	0	3.97	0	0.59	FALSE	0	0.59	FALSE	0	0.59	FALSE
GIT2	4.82	0	4.82	1.32	0.22	FALSE	1.82	0.21	FALSE	0	0.59	FALSE
GLE1	2.5	0	2.5	3.5	0	3.5	1	0.15	FALSE	1.5	0.12	FALSE
GLMN	0	0.59	FALSE	2	0.01	2	0	0.59	FALSE	7	0	7
GMPS	14.9	0.03	FALSE	10.9	0.08	FALSE	9.4	0.25	FALSE	22.4	0	22.4
GNAI3	0	0.59	FALSE	0	0.59	FALSE	0.97	0.59	FALSE	0.97	0.59	FALSE
GOLGA3	16.88	0.01	16.88	13.38	0.01	13.38	12.38	0.02	FALSE	5.88	0.26	FALSE
GOLGA5	15.51	0.01	15.51	9.51	0.04	FALSE	15.01	0.01	15.01	2.51	0.41	FALSE
GPHN	1.95	0.01	1.95	0.95	0.2	FALSE	0	0.59	FALSE	0	0.59	FALSE
GPN1	2	0.01	2	2	0.11	FALSE	1	0.15	FALSE	3.5	0	3.5
GRIP1	2.5	0	2.5	3	0	3	1.5	0.12	FALSE	0	0.59	FALSE
GRIPAP1	9.5	0	9.5	8	0	8	37	0	37	3.5	0	3.5
GTF2A1	1.45	0.14	FALSE	0	0.59	FALSE	0	0.59	FALSE	0	0.59	FALSE
GTF3C5	11.28	0	11.28	7.78	0.02	FALSE	8.78	0.01	8.78	5.78	0.03	FALSE
GTPBP1	0	0.59	FALSE	0	0.59	FALSE	2.42	0.01	2.42	0.92	0.21	FALSE
HACD3	3.99	0.03	FALSE	4.49	0.05	FALSE	8.99	0	8.99	3.49	0.06	FALSE
HAUS1	0	0.59	FALSE	0	0.59	FALSE	2.5	0.11	FALSE	0	0.59	FALSE
HAUS4	10.5	0	10.5	5.5	0	5.5	14	0	14	10.5	0	10.5
HAUS6	70.67	0	70.67	55.67	0.04	FALSE	65.67	0	65.67	52.17	0.08	FALSE
HAUS8	2.5	0	2.5	0	0.59	FALSE	3.5	0	3.5	3.5	0	3.5
HBS1L	8.28	0.01	8.28	7.78	0.01	7.78	4.28	0.06	FALSE	1.78	0.31	FALSE
HDAC2	5.19	0.01	5.19	1.69	0.06	FALSE	2.19	0.05	FALSE	1.19	0.25	FALSE
HDAC5	4.87	0.01	4.87	2.37	0.02	FALSE	0	0.59	FALSE	0.87	0.23	FALSE
HECTD1	19.04	0	19.04	20.54	0	20.54	5.54	0.02	FALSE	8.04	0.01	8.04
HELLS	2.64	0.38	FALSE	1.14	0.44	FALSE	24.64	0	24.64	0	0.59	FALSE
HGS	2	0.01	2	3	0	3	0	0.59	FALSE	1.5	0.12	FALSE
HINT1	2	0.01	2	1	0.15	FALSE	0	0.59	FALSE	0	0.59	FALSE
HIST2H3D	4	0.11	FALSE	7	0	7	9	0	9	0	0.59	FALSE
HM13	1	0.15	FALSE	1.5	0.12	FALSE	2	0.01	2	0	0.59	FALSE
HMMR	3.47	0	3.47	0.97	0.15	FALSE	0.97	0.15	FALSE	0	0.59	FALSE
HNRNPA0	3.33	0.09	FALSE	2.33	0.26	FALSE	5.83	0.03	FALSE	4.33	0.05	FALSE
HOOK2	2.5	0	2.5	0	0.59	FALSE	0	0.59	FALSE	0	0.59	FALSE
HSP90AB1	33.32	0.1	FALSE	36.32	0.01	36.32	33.32	0.1	FALSE	58.82	0	58.82
HSPA1B	66.62	0.46	FALSE	51.12	0.54	FALSE	70.62	0.4	FALSE	175.12	0	175.12
HSPA1L	9.32	0.2	FALSE	0	0.59	FALSE	0	0.59	FALSE	56.32	0	56.32
HSPA4L	1.32	0.22	FALSE	0.82	0.25	FALSE	0.82	0.25	FALSE	3.82	0	3.82
HSPA8	37.38	0.54	FALSE	39.88	0.53	FALSE	33.88	0.55	FALSE	116.88	0	116.88
IARS2	7	0	7	4	0	4	0	0.59	FALSE	3	0	3
IBTK	11.03	0.01	11.03	9.53	0.02	FALSE	9.53	0.02	FALSE	6.53	0.04	FALSE
ICE2	1.92	0.01	1.92	0	0.59	FALSE	0	0.59	FALSE	0.42	0.59	FALSE
IFT57	0	0.59	FALSE	0	0.59	FALSE	2.5	0	2.5	0	0.59	FALSE
IFT74	16.28	0	16.28	13.78	0	13.78	13.28	0	13.28	11.78	0	11.78
IKBKAP	0	0.59	FALSE	1	0.15	FALSE	0	0.59	FALSE	2.5	0	2.5
INPPL1	1.95	0.01	1.95	0	0.59	FALSE	1.95	0.14	FALSE	2.95	0	2.95
IPO5	0	0.59	FALSE	0	0.59	FALSE	0	0.59	FALSE	3	0	3
IQCB1	9	0	9	6.5	0	6.5	9	0	9	7.5	0	7.5
IRS4	83.65	0	83.65	63.65	0	63.65	35.65	0.3	FALSE	64.15	0	64.15
JMY	4.32	0.01	4.32	2.82	0.02	FALSE	2.32	0.03	FALSE	0.82	0.25	FALSE
JPH1	1	0.15	FALSE	3	0	3	0	0.59	FALSE	0	0.59	FALSE
KANK2	8.1	0.01	8.1	6.6	0.03	FALSE	7.1	0.02	FALSE	2.6	0.31	FALSE
KARS	3	0	3	0	0.59	FALSE	1.5	0.15	FALSE	8	0	8
KIAA0430	6.5	0	6.5	4	0	4	1.5	0.12	FALSE	0	0.59	FALSE
KIAA0753	7	0	7	4	0.11	FALSE	4.5	0	4.5	0	0.59	FALSE
KIAA1671	35.95	0	35.95	35.45	0	35.45	25.45	0	25.45	12.95	0	12.95
KIDINS220	2.35	0.15	FALSE	7.85	0	7.85	1.85	0.03	FALSE	0	0.59	FALSE
KIF14	15.64	0	15.64	13.14	0	13.14	9.14	0	9.14	2.14	0.06	FALSE
KIF16B	4.47	0	4.47	1.97	0.12	FALSE	1.97	0.01	1.97	3.47	0	3.47
KIF1B	12.47	0	12.47	8.47	0	8.47	0	0.59	FALSE	0.97	0.15	FALSE
KIF1BP	0	0.59	FALSE	0	0.59	FALSE	0	0.59	FALSE	3.5	0	3.5
KIF1C	3.95	0	3.95	0.95	0.59	FALSE	1.95	0.14	FALSE	0.45	0.59	FALSE
KIF3A	4.5	0	4.5	2	0.01	2	3.5	0	3.5	19.5	0	19.5
KIF7	2.5	0	2.5	0	0.59	FALSE	1	0.15	FALSE	0	0.59	FALSE
KLC2	10.49	0.01	10.49	7.99	0.01	7.99	6.99	0.01	6.99	5.49	0.02	FALSE
KPNA2	0	0.59	FALSE	0	0.59	FALSE	0	0.59	FALSE	3	0	3
KRT19	11.45	0.01	11.45	7.45	0.04	FALSE	3.45	0.3	FALSE	3.95	0.27	FALSE
KRT8	21.4	0.22	FALSE	17.9	0.22	FALSE	25.9	0.07	FALSE	22.9	0.11	FALSE
L3MBTL2	3.5	0	3.5	1	0.15	FALSE	0	0.59	FALSE	7	0	7
LARP1B	2.33	0.22	FALSE	9.33	0.01	9.33	0	0.59	FALSE	0	0.59	FALSE
LARS	27.23	0	27.23	21.23	0.01	21.23	18.23	0.07	FALSE	31.23	0	31.23
LDHA	1.64	0.09	FALSE	1.14	0.25	FALSE	3.64	0.03	FALSE	6.14	0.01	6.14
LDHB	3.79	0.02	FALSE	1.29	0.23	FALSE	3.29	0.02	FALSE	8.29	0	8.29
LENG8	5.4	0	5.4	3.4	0.01	3.4	1.4	0.21	FALSE	0	0.59	FALSE
LIMCH1	16.47	0	16.47	12.97	0.01	12.97	5.47	0.09	FALSE	2.47	0.31	FALSE
LIMD1	4.85	0	4.85	2.35	0.02	FALSE	1.35	0.24	FALSE	0	0.59	FALSE
LLGL1	7.27	0	7.27	5.77	0.01	5.77	4.77	0.01	4.77	9.27	0	9.27
LMO7	6.5	0	6.5	3	0	3	2.5	0	2.5	0	0.59	FALSE
LPP	5.81	0.02	FALSE	7.81	0.01	7.81	3.81	0.1	FALSE	0.81	0.33	FALSE
LRCH1	0	0.59	FALSE	2.5	0	2.5	0	0.59	FALSE	0	0.59	FALSE
LRCH2	2.5	0	2.5	0.5	0.59	FALSE	0	0.59	FALSE	0	0.59	FALSE
LRRC59	5.24	0.01	5.24	4.24	0.02	FALSE	2.74	0.04	FALSE	2.74	0.03	FALSE
LSG1	19.05	0.01	19.05	25.05	0	25.05	16.55	0.01	16.55	5.55	0.39	FALSE
LSM14A	5.64	0.01	5.64	3.14	0.06	FALSE	3.14	0.04	FALSE	0	0.59	FALSE
LZTS2	7	0	7	3.5	0	3.5	3.5	0	3.5	0	0.59	FALSE
MAD2L2	5	0	5	3	0	3	0	0.59	FALSE	2	0.11	FALSE
MAGED2	0	0.59	FALSE	0	0.59	FALSE	0	0.59	FALSE	2.95	0	2.95
MAP4K4	0.47	0.59	FALSE	0.47	0.59	FALSE	3.97	0	3.97	0.47	0.59	FALSE
MARK1	1	0.15	FALSE	2.5	0	2.5	1	0.15	FALSE	0	0.59	FALSE
MARS	5.67	0.01	5.67	3.67	0.03	FALSE	2.67	0.04	FALSE	3.67	0.03	FALSE
MCM7	6.38	0.04	FALSE	7.88	0.01	7.88	2.88	0.09	FALSE	2.88	0.11	FALSE
ME2	16.95	0	16.95	9.45	0	9.45	1.45	0.14	FALSE	4.45	0	4.45
MIA3	8.29	0	8.29	4.29	0.01	4.29	5.29	0.01	5.29	0.79	0.25	FALSE
MON2	11.38	0	11.38	10.38	0	10.38	3.38	0.08	FALSE	0	0.59	FALSE
MPDZ	5.9	0	5.9	6.4	0	6.4	0	0.59	FALSE	0	0.59	FALSE
MPHOSPH9	10	0	10	6.5	0	6.5	3	0	3	0	0.59	FALSE
MPP5	0	0.59	FALSE	0	0.59	FALSE	0	0.59	FALSE	2.5	0	2.5
MPRIP	13.17	0.01	13.17	16.17	0	16.17	3.17	0.35	FALSE	0	0.59	FALSE
MSH2	3.77	0.01	3.77	0	0.59	FALSE	0	0.59	FALSE	1.77	0.06	FALSE
MTCL1	5.5	0	5.5	4	0	4	0	0.59	FALSE	0	0.59	FALSE
MTR	21.12	0	21.12	20.62	0	20.62	13.12	0.02	FALSE	28.62	0	28.62
MYBL2	3.5	0	3.5	0	0.59	FALSE	0	0.59	FALSE	0	0.59	FALSE
MYL6	2.38	0.24	FALSE	2.88	0.1	FALSE	4.38	0.05	FALSE	9.88	0	9.88
MYO5C	0	0.59	FALSE	0.9	0.23	FALSE	3.4	0.01	3.4	2.9	0.14	FALSE
MYO9A	8.09	0.01	8.09	12.59	0	12.59	4.09	0.03	FALSE	1.59	0.24	FALSE
N4BP1	7.79	0	7.79	3.29	0.03	FALSE	5.79	0.01	5.79	0.79	0.25	FALSE
N4BP2	10.45	0	10.45	7.45	0	7.45	2.95	0	2.95	8.95	0	8.95
NAA30	0	0.59	FALSE	0	0.59	FALSE	1.92	0.01	1.92	0	0.59	FALSE
NAA35	5.5	0	5.5	0	0.59	FALSE	3.5	0	3.5	1	0.15	FALSE
NAMPT	0	0.59	FALSE	0	0.59	FALSE	0	0.59	FALSE	2.5	0	2.5
NAP1L4	5.62	0.28	FALSE	6.62	0.15	FALSE	8.62	0.04	FALSE	5.62	0.25	FALSE
NBAS	1.45	0.14	FALSE	0	0.59	FALSE	3.95	0	3.95	1.95	0.01	1.95
NCKAP5L	4	0	4	0	0.59	FALSE	6	0	6	1	0.15	FALSE
NCOA7	3	0	3	4	0	4	3	0	3	0	0.59	FALSE
NDC80	2	0.01	2	0	0.59	FALSE	0	0.59	FALSE	0	0.59	FALSE
NEBL	4.27	0.01	4.27	2.77	0.03	FALSE	3.77	0.02	FALSE	0.77	0.26	FALSE
NEK1	13.69	0.01	13.69	9.19	0.03	FALSE	8.19	0.04	FALSE	1.69	0.41	FALSE
NELFCD	7.32	0	7.32	6.32	0.02	FALSE	1.82	0.04	FALSE	7.82	0	7.82
NEPRO	7.5	0	7.5	0	0.59	FALSE	0	0.59	FALSE	0	0.59	FALSE
NF2	0	0.59	FALSE	2.45	0	2.45	0.95	0.2	FALSE	0	0.59	FALSE
NIN	3.5	0	3.5	0	0.59	FALSE	4	0	4	0	0.59	FALSE
NKRF	9.23	0.11	FALSE	13.23	0.01	13.23	6.73	0.3	FALSE	0	0.59	FALSE
NME3	0	0.59	FALSE	0	0.59	FALSE	2	0.01	2	0	0.59	FALSE
NOS1AP	2	0.11	FALSE	2	0.01	2	0	0.59	FALSE	0	0.59	FALSE
NOTCH2	3	0	3	3	0	3	0.5	0.59	FALSE	0	0.59	FALSE
NPEPPS	0	0.59	FALSE	0	0.59	FALSE	0	0.59	FALSE	2.95	0	2.95
NRBF2	10.24	0	10.24	4.24	0.02	FALSE	4.74	0.02	FALSE	2.24	0.05	FALSE
NUDC	28.92	0.5	FALSE	31.92	0.48	FALSE	16.42	0.55	FALSE	87.42	0	87.42
NUDCD3	3.45	0	3.45	4.45	0	4.45	4.45	0	4.45	18.45	0	18.45
NUDT19	5.92	0	5.92	0.92	0.21	FALSE	4.42	0	4.42	10.42	0	10.42
NUP107	106.31	0	106.31	15.81	0	15.81	16.31	0	16.31	12.81	0	12.81
NUP133	124.88	0	124.88	26.38	0	26.38	10.38	0.34	FALSE	3.38	0.49	FALSE
NUP155	8.26	0.01	8.26	5.76	0.06	FALSE	5.76	0.06	FALSE	7.76	0.01	7.76
NUP160	1	0.15	FALSE	0	0.59	FALSE	0.5	0.59	FALSE	2	0.01	2
NUP58	2	0.11	FALSE	2.5	0	2.5	0	0.59	FALSE	0	0.59	FALSE
NUP88	58.19	0	58.19	10.19	0	10.19	15.69	0	15.69	24.69	0	24.69
NUP98	19.79	0.01	19.79	16.79	0.01	16.79	4.29	0.41	FALSE	0	0.59	FALSE
NUPL2	3	0	3	1	0.15	FALSE	0	0.59	FALSE	0	0.59	FALSE
OBSL1	0.5	0.59	FALSE	0	0.59	FALSE	0	0.59	FALSE	3.5	0	3.5
OFD1	46.49	0	46.49	34.49	0	34.49	41.49	0	41.49	12.49	0.01	12.49
OSBPL9	1.45	0.14	FALSE	0.95	0.2	FALSE	0	0.59	FALSE	1.95	0.01	1.95
PACSIN2	0.9	0.23	FALSE	0	0.59	FALSE	0	0.59	FALSE	2.9	0.01	2.9
PAK4	3.24	0.03	FALSE	1.74	0.06	FALSE	3.24	0.03	FALSE	0	0.59	FALSE
PARD3	13.64	0	13.64	9.64	0	9.64	7.14	0	7.14	5.64	0.03	FALSE
PASK	13.49	0	13.49	7.49	0.01	7.49	6.49	0.01	6.49	7.49	0.01	7.49
PATJ	1	0.15	FALSE	3.5	0	3.5	0	0.59	FALSE	0	0.59	FALSE
PATL1	3.79	0.01	3.79	2.29	0.04	FALSE	2.29	0.04	FALSE	0.79	0.26	FALSE
PCBP1	14	0.01	14	6.5	0.41	FALSE	10.5	0.22	FALSE	5.5	0.46	FALSE
PCM1	128.36	0.03	FALSE	110.36	0.33	FALSE	132.86	0.01	132.86	49.86	0.57	FALSE
PDLIM3	2.87	0.01	2.87	3.37	0.01	3.37	0.87	0.23	FALSE	0.87	0.23	FALSE
PDLIM7	4.5	0	4.5	2.5	0	2.5	1.5	0.12	FALSE	1	0.15	FALSE
PDZD8	3.72	0.02	FALSE	5.72	0.01	5.72	0.72	0.27	FALSE	0.22	0.59	FALSE
PEX1	3.5	0	3.5	3	0.11	FALSE	3	0	3	4.5	0	4.5
PEX5	5.5	0	5.5	3.5	0	3.5	2	0.01	2	0	0.59	FALSE
PFAS	25.77	0	25.77	13.77	0.05	FALSE	26.77	0	26.77	26.27	0	26.27
PFKL	11.23	0	11.23	1.73	0.33	FALSE	6.23	0.04	FALSE	3.23	0.22	FALSE
PFKM	0.47	0.59	FALSE	0	0.59	FALSE	0	0.59	FALSE	2.47	0	2.47
PFKP	14.9	0.01	14.9	1.9	0.49	FALSE	8.9	0.29	FALSE	5.4	0.4	FALSE
PGAM5	0.9	0.23	FALSE	0	0.59	FALSE	3.9	0.01	3.9	3.9	0	3.9
PHGDH	1.96	0.26	FALSE	0.96	0.29	FALSE	2.46	0.15	FALSE	11.46	0	11.46
PHKA1	3.47	0	3.47	0.97	0.15	FALSE	1.97	0.11	FALSE	0.97	0.15	FALSE
PHLDB2	8.5	0	8.5	2	0.01	2	3.5	0	3.5	0	0.59	FALSE
PI4KA	6.77	0.01	6.77	5.77	0	5.77	0	0.59	FALSE	7.77	0	7.77
PIBF1	11	0	11	5	0	5	5	0	5	0	0.59	FALSE
PIH1D1	7.81	0.01	7.81	9.81	0	9.81	5.81	0.03	FALSE	9.81	0	9.81
PIK3C2A	5	0	5	3.5	0	3.5	4.5	0	4.5	8	0	8
PIK3C3	21.5	0	21.5	7	0	7	1	0.15	FALSE	0	0.59	FALSE
PIK3R4	21.5	0	21.5	13.5	0	13.5	0	0.59	FALSE	0	0.59	FALSE
PIKFYVE	4.5	0	4.5	1	0.15	FALSE	2	0.11	FALSE	1	0.15	FALSE
PKN2	34.56	0	34.56	12.56	0.01	12.56	8.06	0.07	FALSE	5.56	0.29	FALSE
PLEKHA5	19.96	0	19.96	11.46	0	11.46	8.96	0.01	8.96	4.46	0.04	FALSE
PLEKHA7	4.5	0	4.5	0	0.59	FALSE	0	0.59	FALSE	0	0.59	FALSE
PLEKHG1	9.5	0	9.5	7.5	0	7.5	5	0	5	2.5	0	2.5
PLS1	62.91	0	62.91	86.41	0	86.41	2.91	0.09	FALSE	0	0.59	FALSE
POC5	3.5	0	3.5	2.5	0	2.5	0	0.59	FALSE	0	0.59	FALSE
POLD1	14.32	0.01	14.32	7.32	0.05	FALSE	3.32	0.31	FALSE	10.82	0.02	FALSE
POLE	15.45	0	15.45	0	0.59	FALSE	0	0.59	FALSE	0.95	0.2	FALSE
POLR2A	17.05	0.01	17.05	13.55	0.02	FALSE	7.55	0.3	FALSE	23.55	0	23.55
POLR2B	9.45	0	9.45	5.95	0	5.95	4.95	0	4.95	11.95	0	11.95
POLR3A	5.37	0	5.37	1.37	0.22	FALSE	1.87	0.03	FALSE	2.37	0.15	FALSE
PPCS	15	0	15	0	0.59	FALSE	0	0.59	FALSE	0	0.59	FALSE
PPFIA1	6.45	0	6.45	2.95	0	2.95	4.45	0	4.45	0	0.59	FALSE
PPFIBP1	19.14	0	19.14	13.14	0	13.14	11.64	0	11.64	3.14	0.05	FALSE
PPID	0	0.59	FALSE	0	0.59	FALSE	0	0.59	FALSE	4	0	4
PPP1R13B	3.5	0.11	FALSE	1	0.15	FALSE	2.5	0	2.5	1	0.15	FALSE
PPP1R9B	0	0.59	FALSE	0	0.59	FALSE	3.5	0	3.5	1	0.15	FALSE
PPP2R3A	1.5	0.15	FALSE	3	0	3	1	0.15	FALSE	0	0.59	FALSE
PPP3CA	0	0.59	FALSE	1	0.15	FALSE	0	0.59	FALSE	2	0.01	2
PPP6R1	7	0	7	7	0	7	3	0	3	9	0	9
PPP6R3	9.6	0.01	9.6	11.1	0.01	11.1	2.1	0.32	FALSE	4.6	0.08	FALSE
PRKAR2A	3.72	0.02	FALSE	1.22	0.24	FALSE	1.22	0.24	FALSE	2.22	0.05	FALSE
PRKDC	36.42	0.34	FALSE	20.92	0.54	FALSE	9.42	0.56	FALSE	68.92	0	68.92
PRPF8	113.79	0	113.79	86.79	0.23	FALSE	100.79	0.02	FALSE	106.79	0	106.79
PRPSAP2	0.95	0.2	FALSE	0	0.59	FALSE	2.45	0	2.45	1.45	0.14	FALSE
PRRC2B	9.01	0	9.01	3.51	0.05	FALSE	4.01	0.03	FALSE	0.01	0.59	FALSE
PSD3	2.5	0	2.5	3.5	0	3.5	0	0.59	FALSE	0	0.59	FALSE
PSMC1	2	0.01	2	0.5	0.59	FALSE	0	0.59	FALSE	1	0.15	FALSE
PSMC2	27.28	0	27.28	22.78	0	22.78	39.78	0	39.78	30.28	0	30.28
PSMC3	3.37	0.01	3.37	2.37	0.02	FALSE	1.87	0.2	FALSE	3.87	0.01	3.87
PSMC4	1.4	0.21	FALSE	3.4	0.01	3.4	6.9	0	6.9	8.4	0	8.4
PSMC5	9.35	0.01	9.35	9.35	0.01	9.35	7.35	0.07	FALSE	11.85	0.01	11.85
PSMD11	0.82	0.25	FALSE	0.82	0.25	FALSE	20.32	0	20.32	0	0.59	FALSE
PSMD12	6.79	0.07	FALSE	5.79	0.1	FALSE	17.29	0	17.29	6.79	0.07	FALSE
PSMD2	0.95	0.2	FALSE	0	0.59	FALSE	0.95	0.2	FALSE	4.45	0	4.45
PSMD3	0	0.59	FALSE	0	0.59	FALSE	6.46	0.01	6.46	1.96	0.26	FALSE
PSMD6	0	0.59	FALSE	0	0.59	FALSE	6.5	0	6.5	0	0.59	FALSE
PTPN13	44.24	0	44.24	45.74	0	45.74	24.74	0.11	FALSE	22.74	0.27	FALSE
PTPN14	2.47	0	2.47	0	0.59	FALSE	0.97	0.15	FALSE	0	0.59	FALSE
PTPN23	6.88	0.01	6.88	10.88	0	10.88	2.38	0.25	FALSE	1.38	0.32	FALSE
PUM1	1	0.15	FALSE	2	0.01	2	1.5	0.12	FALSE	0	0.59	FALSE
PXN	5.85	0	5.85	6.85	0	6.85	5.35	0.01	5.35	4.85	0.01	4.85
R3HCC1L	4.27	0.02	FALSE	3.77	0.01	3.77	0.77	0.26	FALSE	0	0.59	FALSE
RAB21	0	0.59	FALSE	0	0.59	FALSE	2.9	0.01	2.9	1.4	0.21	FALSE
RABEP1	10.46	0	10.46	6.46	0.02	FALSE	6.96	0.01	6.96	1.46	0.28	FALSE
RABGAP1	1.35	0.22	FALSE	2.85	0.02	FALSE	3.85	0.01	3.85	3.35	0.01	3.35
RABL6	4.71	0.07	FALSE	6.71	0.02	FALSE	18.71	0	18.71	0	0.59	FALSE
RALGAPA1	1	0.15	FALSE	3.5	0	3.5	0	0.59	FALSE	0	0.59	FALSE
RASAL2	4.95	0	4.95	4.95	0	4.95	0.95	0.2	FALSE	0	0.59	FALSE
RASSF5	2.37	0.02	FALSE	3.37	0.01	3.37	0.87	0.23	FALSE	0	0.59	FALSE
RASSF8	7.92	0	7.92	5.42	0	5.42	5.42	0	5.42	0	0.59	FALSE
RBBP7	13.17	0	13.17	13.67	0	13.67	6.67	0.01	6.67	19.17	0	19.17
RBM11	12.74	0.01	12.74	6.24	0.09	FALSE	6.74	0.07	FALSE	4.74	0.26	FALSE
RBM27	9.04	0.44	FALSE	5.04	0.52	FALSE	38.04	0	38.04	0	0.59	FALSE
RBSN	8.5	0	8.5	2	0.11	FALSE	0.5	0.59	FALSE	0	0.59	FALSE
RC3H2	3.5	0	3.5	0	0.59	FALSE	1	0.15	FALSE	1	0.15	FALSE
RCOR1	8	0	8	0	0.59	FALSE	0	0.59	FALSE	0	0.59	FALSE
RCOR3	3	0	3	0	0.59	FALSE	0	0.59	FALSE	0	0.59	FALSE
RINT1	2.35	0.15	FALSE	2.85	0.01	2.85	1.35	0.22	FALSE	2.85	0.01	2.85
ROCK1	0	0.59	FALSE	0	0.59	FALSE	0	0.59	FALSE	2	0.01	2
RPAP3	26.38	0.01	26.38	21.38	0.07	FALSE	10.38	0.46	FALSE	35.38	0	35.38
RPF2	0.95	0.2	FALSE	0	0.59	FALSE	2.45	0	2.45	0	0.59	FALSE
RPGRIP1L	2.5	0	2.5	0	0.59	FALSE	0	0.59	FALSE	0	0.59	FALSE
RPL3	8.73	0.28	FALSE	10.73	0.06	FALSE	13.23	0.04	FALSE	16.23	0	16.23
RPS2	5.21	0.07	FALSE	4.71	0.06	FALSE	6.21	0.04	FALSE	5.21	0.05	FALSE
RPS23	4.55	0.39	FALSE	3.55	0.42	FALSE	7.55	0.09	FALSE	7.55	0.1	FALSE
RPS27	2.54	0.07	FALSE	2.54	0.07	FALSE	9.04	0	9.04	5.04	0.02	FALSE
RPS3	5.67	0.42	FALSE	3.67	0.46	FALSE	11.17	0.07	FALSE	11.17	0.01	11.17
RPS6	1.22	0.48	FALSE	1.22	0.49	FALSE	12.72	0	12.72	2.72	0.46	FALSE
RREB1	47.4	0	47.4	0	0.59	FALSE	0	0.59	FALSE	0	0.59	FALSE
RRM2	2.5	0	2.5	2.5	0	2.5	1	0.15	FALSE	0	0.59	FALSE
RSL1D1	2.4	0.52	FALSE	5.9	0.47	FALSE	22.9	0	22.9	12.9	0.32	FALSE
RTN3	4.95	0	4.95	2.95	0	2.95	2.45	0.12	FALSE	0	0.59	FALSE
RUBCN	9	0	9	5.5	0	5.5	0	0.59	FALSE	0	0.59	FALSE
RUFY3	0.5	0.59	FALSE	0	0.59	FALSE	0.5	0.59	FALSE	0	0.59	FALSE
RUVBL1	282.59	0	282.59	358.09	0	358.09	21.59	0.58	FALSE	91.59	0	91.59
RUVBL2	8.45	0	8.45	10.95	0	10.95	0	0.59	FALSE	6.45	0	6.45
SARS	1.5	0.12	FALSE	1	0.15	FALSE	1	0.15	FALSE	4	0	4
SCAMP3	0	0.59	FALSE	0	0.59	FALSE	1	0.15	FALSE	0	0.59	FALSE
SCAPER	2	0.11	FALSE	2.5	0	2.5	0	0.59	FALSE	0	0.59	FALSE
SDCCAG3	12.5	0	12.5	7.5	0	7.5	12.5	0	12.5	6	0	6
SEC16A	36.35	0	36.35	27.35	0	27.35	22.35	0	22.35	12.85	0.01	12.85
SEC22B	0	0.59	FALSE	0	0.59	FALSE	6	0	6	0	0.59	FALSE
SEC23IP	8.58	0.01	8.58	11.08	0	11.08	5.58	0.07	FALSE	7.58	0.02	FALSE
SEC24B	0.9	0.23	FALSE	2.9	0.01	2.9	0	0.59	FALSE	1.4	0.21	FALSE
SEC24C	2	0.01	2	0	0.59	FALSE	0	0.59	FALSE	1.5	0.12	FALSE
SECISBP2	3.5	0	3.5	3.5	0	3.5	0	0.59	FALSE	0	0.59	FALSE
SEPT2	4.69	0.01	4.69	3.69	0.02	FALSE	8.69	0	8.69	3.19	0.03	FALSE
SETDB1	3	0.11	FALSE	3	0	3	0	0.59	FALSE	0	0.59	FALSE
SF3B3	9.08	0.02	FALSE	9.08	0.02	FALSE	9.08	0.02	FALSE	23.08	0	23.08
SH2B2	4	0	4	1	0.15	FALSE	0	0.59	FALSE	1	0.15	FALSE
SH3GLB2	2.87	0.01	2.87	0.87	0.24	FALSE	0.87	0.24	FALSE	5.87	0	5.87
SHC1	2.5	0	2.5	0	0.59	FALSE	1	0.15	FALSE	0	0.59	FALSE
SIPA1L1	13.45	0	13.45	10.95	0	10.95	5.45	0	5.45	0	0.59	FALSE
SIPA1L2	17.92	0	17.92	10.92	0	10.92	8.92	0	8.92	6.42	0	6.42
SIPA1L3	3.5	0	3.5	2.5	0	2.5	0	0.59	FALSE	1	0.15	FALSE
SIRT2	0	0.59	FALSE	0	0.59	FALSE	2	0.11	FALSE	9.5	0	9.5
SKA3	24.45	0	24.45	22.45	0	22.45	12.95	0.04	FALSE	7.95	0.32	FALSE
SKIV2L	0	0.59	FALSE	0	0.59	FALSE	0	0.59	FALSE	4	0	4
SLC12A2	2.87	0.02	FALSE	3.37	0.01	3.37	0	0.59	FALSE	0.87	0.23	FALSE
SLC16A1	2.35	0.02	FALSE	2.35	0.02	FALSE	2.85	0.01	2.85	4.35	0.01	4.35
SLC39A7	0	0.59	FALSE	0	0.59	FALSE	0	0.59	FALSE	0	0.59	FALSE
SLC6A15	0	0.59	FALSE	2	0.01	2	3	0	3	0	0.59	FALSE
SLMAP	0.82	0.25	FALSE	1.32	0.22	FALSE	4.32	0.01	4.32	0.82	0.25	FALSE
SMC1A	9.35	0	9.35	3.85	0.02	FALSE	4.35	0	4.35	15.85	0	15.85
SMC4	7.4	0.06	FALSE	1.4	0.41	FALSE	35.4	0	35.4	19.9	0	19.9
SMCR8	19.51	0	19.51	13.51	0	13.51	4.51	0.03	FALSE	3.51	0.04	FALSE
SMG7	4	0	4	4.5	0	4.5	3.5	0	3.5	0	0.59	FALSE
SMPD4	4.5	0	4.5	3.5	0	3.5	1	0.15	FALSE	3.5	0	3.5
SNX29	11.72	0	11.72	7.72	0	7.72	4.72	0.01	4.72	0.72	0.27	FALSE
SNX4	3	0	3	2.5	0	2.5	1	0.15	FALSE	2.5	0	2.5
SNX5	4.85	0	4.85	2.35	0.02	FALSE	2.35	0.02	FALSE	0.85	0.24	FALSE
SNX6	5.79	0.01	5.79	2.29	0.04	FALSE	2.29	0.04	FALSE	4.29	0.01	4.29
SNX7	0	0.59	FALSE	0	0.59	FALSE	0	0.59	FALSE	2.5	0	2.5
SNX9	2.45	0.12	FALSE	2.95	0	2.95	0.95	0.2	FALSE	0	0.59	FALSE
SOGA1	10	0	10	3	0	3	11.5	0	11.5	1.5	0.12	FALSE
SPAG1	0	0.59	FALSE	0	0.59	FALSE	0	0.59	FALSE	4	0	4
SPATA5	4.5	0	4.5	6.5	0	6.5	0.5	0.59	FALSE	0.5	0.59	FALSE
SPATA5L1	0	0.59	FALSE	0	0.59	FALSE	0	0.59	FALSE	2	0.01	2
SPECC1	5.42	0	5.42	0.92	0.21	FALSE	0	0.59	FALSE	0	0.59	FALSE
SPICE1	6.5	0	6.5	4	0	4	9.5	0	9.5	1.5	0.12	FALSE
SRM	0	0.59	FALSE	0	0.59	FALSE	0.95	0.2	FALSE	3.95	0	3.95
SRP9	0	0.59	FALSE	0	0.59	FALSE	0	0.59	FALSE	0	0.59	FALSE
SRPK1	3.37	0.01	3.37	0.37	0.59	FALSE	0.87	0.23	FALSE	0.87	0.23	FALSE
SRPRA	3.31	0.09	FALSE	6.31	0.02	FALSE	6.31	0.02	FALSE	4.31	0.05	FALSE
SSFA2	14.45	0	14.45	10.45	0.02	FALSE	6.95	0.06	FALSE	2.45	0.35	FALSE
SSX2IP	9	0	9	8	0	8	4.5	0	4.5	1	0.15	FALSE
ST13	0.95	0.2	FALSE	1.45	0.14	FALSE	1.45	0.14	FALSE	3.45	0	3.45
STAM	3.4	0.01	3.4	0.4	0.59	FALSE	0	0.59	FALSE	0	0.59	FALSE
STAT2	0.67	0.28	FALSE	1.67	0.08	FALSE	1.67	0.23	FALSE	0	0.59	FALSE
STIP1	5.86	0.02	FALSE	7.86	0	7.86	5.86	0.02	FALSE	33.86	0	33.86
STK38	14.08	0.01	14.08	13.08	0.01	13.08	4.08	0.4	FALSE	7.58	0.31	FALSE
STRBP	7.35	0	7.35	0.85	0.24	FALSE	0	0.59	FALSE	0	0.59	FALSE
STRN	8.72	0	8.72	4.72	0.02	FALSE	3.22	0.03	FALSE	1.22	0.27	FALSE
STRN3	5.12	0.01	5.12	4.62	0.02	FALSE	1.12	0.29	FALSE	1.62	0.26	FALSE
STUB1	0	0.59	FALSE	1.5	0.12	FALSE	2.5	0	2.5	8.5	0	8.5
STX5	1.4	0.21	FALSE	2.9	0.01	2.9	0.4	0.59	FALSE	0.9	0.23	FALSE
STXBP4	6	0	6	4	0	4	5.5	0	5.5	3	0	3
SUGT1	17.26	0	17.26	16.26	0	16.26	21.76	0	21.76	52.26	0	52.26
SVIL	29.97	0	29.97	26.47	0	26.47	15.97	0.02	FALSE	4.47	0.43	FALSE
SYNE2	1	0.15	FALSE	0	0.59	FALSE	65	0	65	0	0.59	FALSE
SYNJ1	12.58	0	12.58	14.58	0	14.58	5.08	0.07	FALSE	4.58	0.09	FALSE
SYNJ2	4.24	0.01	4.24	6.74	0	6.74	3.24	0.02	FALSE	1.24	0.24	FALSE
SYNRG	10.08	0.01	10.08	12.58	0	12.58	6.08	0.05	FALSE	0.08	0.41	FALSE
SZT2	0	0.59	FALSE	2	0.01	2	0	0.59	FALSE	0	0.59	FALSE
TAB2	2.5	0	2.5	1	0.15	FALSE	0	0.59	FALSE	0	0.59	FALSE
TACC1	5.58	0.05	FALSE	9.58	0.01	9.58	4.58	0.09	FALSE	0	0.59	FALSE
TANC1	1.9	0.02	FALSE	4.9	0.01	4.9	2.9	0.01	2.9	4.4	0	4.4
TARS2	6	0	6	3.5	0	3.5	2.5	0.11	FALSE	10.5	0	10.5
TBC1D2B	5.5	0	5.5	2.5	0	2.5	2	0.11	FALSE	1.5	0.12	FALSE
TBC1D31	16.5	0	16.5	4	0	4	7	0	7	2	0.11	FALSE
TBC1D8	4	0	4	3	0	3	0	0.59	FALSE	0	0.59	FALSE
TBCE	2.05	0.36	FALSE	5.55	0.05	FALSE	2.55	0.3	FALSE	8.55	0.01	8.55
TBK1	8.5	0	8.5	1.5	0.12	FALSE	7.5	0	7.5	6	0	6
TBKBP1	5.5	0	5.5	0	0.59	FALSE	1	0.15	FALSE	0	0.59	FALSE
TCEB2	0	0.59	FALSE	0	0.59	FALSE	1.5	0.12	FALSE	9	0	9
TCHP	8.5	0	8.5	3.5	0	3.5	2	0.12	FALSE	0	0.59	FALSE
TDRD3	4.45	0	4.45	6.95	0	6.95	4.45	0	4.45	0.95	0.2	FALSE
TECR	2.36	0.26	FALSE	1.86	0.3	FALSE	6.36	0.01	6.36	5.86	0.01	5.86
TELO2	2.5	0	2.5	0	0.59	FALSE	0	0.59	FALSE	7.5	0	7.5
TEX2	7.12	0.01	7.12	8.12	0	8.12	9.62	0	9.62	0	0.59	FALSE
TEX9	1.77	0.24	FALSE	1.77	0.06	FALSE	4.27	0.01	4.27	1.27	0.26	FALSE
TFCP2	5.29	0	5.29	5.79	0	5.79	2.79	0.03	FALSE	8.79	0	8.79
TFDP1	1.82	0.2	FALSE	3.32	0.01	3.32	0.82	0.25	FALSE	2.32	0.03	FALSE
THOC7	1.5	0.12	FALSE	1.5	0.12	FALSE	0	0.59	FALSE	5.5	0	5.5
THUMPD3	6.29	0	6.29	0.79	0.26	FALSE	0	0.59	FALSE	1.29	0.23	FALSE
TJP1	43.91	0	43.91	37.91	0.02	FALSE	22.91	0.31	FALSE	6.91	0.52	FALSE
TMCC3	2	0.01	2	0	0.59	FALSE	0	0.59	FALSE	0	0.59	FALSE
TMEM57	2.97	0	2.97	1.47	0.12	FALSE	0	0.59	FALSE	0.97	0.15	FALSE
TMF1	8.05	0.02	FALSE	6.55	0.04	FALSE	12.05	0.01	12.05	2.05	0.35	FALSE
TNKS1BP1	7.53	0.02	FALSE	11.53	0.01	11.53	6.03	0.07	FALSE	0.03	0.42	FALSE
TNRC6B	16.35	0	16.35	14.35	0.01	14.35	9.85	0.02	FALSE	3.35	0.3	FALSE
TOMM22	2	0.01	2	1	0.15	FALSE	1.5	0.12	FALSE	6	0	6
TP53	1.5	0.12	FALSE	2.5	0	2.5	1	0.15	FALSE	0	0.59	FALSE
TP53BP2	26.82	0.01	26.82	19.32	0.05	FALSE	19.32	0.06	FALSE	5.82	0.49	FALSE
TPP2	0	0.59	FALSE	0	0.59	FALSE	0	0.59	FALSE	7	0	7
TRAFD1	2	0.01	2	0	0.59	FALSE	0	0.59	FALSE	0	0.59	FALSE
TRIM56	6.4	0	6.4	1.9	0.02	FALSE	0.9	0.23	FALSE	7.4	0	7.4
TRIM9	6.68	0.02	FALSE	9.18	0.01	9.18	6.18	0.03	FALSE	4.68	0.07	FALSE
TRIOBP	3	0	3	0	0.59	FALSE	0	0.59	FALSE	0	0.59	FALSE
TRIP11	44.09	0	44.09	9.09	0.35	FALSE	14.09	0.07	FALSE	12.09	0.24	FALSE
TTC1	0	0.59	FALSE	0.28	0.38	FALSE	1.28	0.29	FALSE	7.78	0.01	7.78
TTC21B	20.5	0	20.5	0	0.59	FALSE	0	0.59	FALSE	0	0.59	FALSE
TTC28	41.45	0.01	41.45	34.95	0.03	FALSE	31.95	0.07	FALSE	24.45	0.36	FALSE
TTC4	0	0.59	FALSE	0	0.59	FALSE	1	0.15	FALSE	6	0	6
TTI1	0	0.59	FALSE	0	0.59	FALSE	0	0.59	FALSE	2.45	0	2.45
TTK	5.14	0.01	5.14	5.14	0.02	FALSE	7.64	0.01	7.64	1.64	0.09	FALSE
TTLL5	3.45	0	3.45	3.45	0	3.45	1.45	0.14	FALSE	4.95	0	4.95
TUBA1B	31.85	0.12	FALSE	33.35	0.12	FALSE	79.85	0	79.85	27.85	0.12	FALSE
TUBGCP2	6.95	0	6.95	0	0.59	FALSE	0.95	0.2	FALSE	0	0.59	FALSE
TUBGCP3	6	0	6	0	0.59	FALSE	0	0.59	FALSE	3.5	0	3.5
UBP1	3.4	0.01	3.4	2.4	0.02	FALSE	0	0.59	FALSE	2.9	0.01	2.9
UCHL1	1.64	0.43	FALSE	0.14	0.46	FALSE	2.14	0.39	FALSE	11.14	0	11.14
UHRF1BP1L	2.5	0	2.5	8	0	8	0	0.59	FALSE	0	0.59	FALSE
UNK	2.45	0	2.45	4.45	0	4.45	0	0.59	FALSE	0	0.59	FALSE
UPF2	2	0.12	FALSE	1.5	0.15	FALSE	16.5	0	16.5	0	0.59	FALSE
UPF3B	2.5	0	2.5	1	0.15	FALSE	1	0.15	FALSE	0	0.59	FALSE
URI1	1.45	0.14	FALSE	1.95	0.14	FALSE	0.95	0.2	FALSE	2.95	0	2.95
USP47	0	0.59	FALSE	0	0.59	FALSE	6.5	0	6.5	0	0.59	FALSE
USP9X	2.22	0.05	FALSE	5.22	0.01	5.22	6.22	0.01	6.22	3.22	0.03	FALSE
UTRN	122.99	0	122.99	82.49	0.41	FALSE	92.49	0.32	FALSE	47.99	0.56	FALSE
UVRAG	7.5	0	7.5	5.5	0	5.5	0	0.59	FALSE	0	0.59	FALSE
VANGL1	0	0.59	FALSE	3	0	3	0	0.59	FALSE	0	0.59	FALSE
VEZT	1.95	0.01	1.95	1.95	0.01	1.95	0	0.59	FALSE	0	0.59	FALSE
VIPAS39	0	0.59	FALSE	0	0.59	FALSE	26.5	0	26.5	0	0.59	FALSE
VPS13A	1	0.15	FALSE	0	0.59	FALSE	0	0.59	FALSE	3	0	3
VPS16	17	0	17	0	0.59	FALSE	0	0.59	FALSE	0	0.59	FALSE
VPS18	8	0	8	0	0.59	FALSE	0	0.59	FALSE	0	0.59	FALSE
VPS51	4.5	0	4.5	1	0.15	FALSE	10.5	0	10.5	2.5	0	2.5
VPS52	5	0	5	0	0.59	FALSE	0	0.59	FALSE	0	0.59	FALSE
VPS53	0	0.59	FALSE	0	0.59	FALSE	9.5	0	9.5	0	0.59	FALSE
VPS8	6	0	6	0	0.59	FALSE	0	0.59	FALSE	0	0.59	FALSE
WDCP	4	0	4	0	0.59	FALSE	0	0.59	FALSE	0	0.59	FALSE
WDR62	11.53	0.01	11.53	11.03	0.01	11.03	8.03	0.02	FALSE	9.03	0.02	FALSE
WRN	3.85	0.01	3.85	4.35	0.01	4.35	1.85	0.03	FALSE	1.35	0.22	FALSE
XIAP	12.69	0.01	12.69	7.69	0.05	FALSE	8.19	0.05	FALSE	6.19	0.21	FALSE
XRCC5	11.17	0.01	11.17	3.17	0.38	FALSE	6.67	0.09	FALSE	6.17	0.22	FALSE
YARS	5.87	0	5.87	3.37	0.01	3.37	7.37	0	7.37	15.87	0	15.87
YEATS4	0	0.59	FALSE	0	0.59	FALSE	0	0.59	FALSE	0	0.59	FALSE
ZC3H7A	4	0	4	3	0	3	4.5	0	4.5	1	0.15	FALSE
ZDBF2	7.19	0	7.19	6.69	0.01	6.69	2.69	0.05	FALSE	0	0.59	FALSE
ZEB2	3	0	3	2	0.01	2	0	0.59	FALSE	0	0.59	FALSE
ZFC3H1	4.5	0.11	FALSE	3	0	3	1.5	0.12	FALSE	0	0.59	FALSE
ZFYVE16	18.64	0.01	18.64	20.64	0.01	20.64	14.14	0.05	FALSE	4.14	0.47	FALSE
ZMAT2	0	0.59	FALSE	0	0.59	FALSE	3.5	0	3.5	0	0.59	FALSE
ZNF598	9.97	0.01	9.97	6.47	0.06	FALSE	4.97	0.1	FALSE	2.47	0.32	FALSE
ZNF644	2.42	0.01	2.42	1.42	0.15	FALSE	1.42	0.15	FALSE	0	0.59	FALSE
ZYX	7.82	0.05	FALSE	7.32	0.07	FALSE	11.82	0.01	11.82	6.32	0.08	FALSE

## Sheet: VPS33A significant baits
	VPS33A WT			VPS33A YI			VPS33A
	Spectral Counts (v)	BFRD (s)	v(s<=0.01)	Spectral Counts (v)	BFRD (s)	v(s<=0.01)	WT/YI
ADD2	2	0.01	2	0	0.59	FALSE	∞
ADSL	5	0	5	0	0.59	FALSE	∞
ALDH9A1	16.5	0	16.5	0	0.59	FALSE	∞
ALG13	3.4	0.01	3.4	0	0.59	FALSE	∞
AP3S1	2.9	0.01	2.9	0.9	0.23	FALSE	∞
APBB1	3.92	0	3.92	1.92	0.15	FALSE	∞
ARHGAP32	2.5	0	2.5	0	0.59	FALSE	∞
ATAD2	6.74	0.01	6.74	1.74	0.06	FALSE	∞
ATG4C	1.97	0.01	1.97	0.97	0.15	FALSE	∞
BCAS3	20.96	0	20.96	5.46	0.02	FALSE	∞
BCL11A	2.5	0	2.5	1	0.15	FALSE	∞
BCR	5.24	0.01	5.24	2.24	0.05	FALSE	∞
BEND3	3.45	0	3.45	0.95	0.2	FALSE	∞
BIRC6	28.87	0	28.87	12.37	0	12.37	2.33387
BOP1	3.45	0	3.45	0	0.59	FALSE	∞
CABLES1	2.45	0	2.45	0	0.59	FALSE	∞
CASKIN2	14.5	0	14.5	0	0.59	FALSE	∞
CCDC22	2.5	0	2.5	1	0.15	FALSE	∞
CDC42BPA	6.95	0	6.95	3.45	0	3.45	2.01449
CDK1	3.92	0	3.92	0.92	0.22	FALSE	∞
CDK5RAP2	9	0	9	4	0	4	2.25
CENPI	5	0	5	0	0.59	FALSE	∞
CEP128	6	0	6	0	0.59	FALSE	∞
CEP131	41.5	0	41.5	16.5	0	16.5	2.51515
CEP55	9.9	0	9.9	4.4	0.01	4.4	2.25
CEP63	5	0	5	1.5	0.12	FALSE	∞
CEP78	2	0.01	2	0	0.59	FALSE	∞
CEP89	4.5	0	4.5	2	0.11	FALSE	∞
CEP97	14.77	0	14.77	6.77	0.01	6.77	2.18168
CNOT11	2.45	0	2.45	0.95	0.2	FALSE	∞
CUEDC2	3.45	0	3.45	0.95	0.2	FALSE	∞
CYLD	7.5	0	7.5	3	0	3	2.5
DDHD2	2.5	0	2.5	1	0.15	FALSE	∞
DDX11	4.45	0	4.45	0	0.59	FALSE	∞
DHPS	3.5	0	3.5	1	0.15	FALSE	∞
DNM2	4.92	0	4.92	0	0.59	FALSE	∞
DOT1L	12.62	0.01	12.62	5.12	0.27	FALSE	∞
EFR3B	2	0.01	2	0	0.59	FALSE	∞
EIF3B	5.5	0	5.5	1	0.15	FALSE	∞
EIF3E	4	0	4	0	0.59	FALSE	∞
ELP3	2.97	0	2.97	0	0.59	FALSE	∞
ELP4	29.6	0	29.6	14.6	0.01	14.6	2.0274
ELP6	11.78	0	11.78	5.28	0.03	FALSE	∞
ERC1	66.21	0	66.21	28.21	0.38	FALSE	∞
EXOC6	10	0	10	1.5	0.12	FALSE	∞
FAM21C	3	0	3	1	0.15	FALSE	∞
FARP1	4.5	0	4.5	0	0.59	FALSE	∞
FBXO30	4	0	4	0	0.59	FALSE	∞
FKBP8	2.5	0	2.5	1	0.15	FALSE	∞
FLII	10	0	10	3.5	0	3.5	2.85714
GBF1	2.95	0	2.95	0	0.59	FALSE	∞
GDI2	4.5	0	4.5	2	0.01	2	2.25
GGA2	3.5	0	3.5	0	0.59	FALSE	∞
GGA3	2.9	0.01	2.9	0.9	0.23	FALSE	∞
GIT1	3.97	0	3.97	0	0.59	FALSE	∞
GIT2	4.82	0	4.82	1.32	0.22	FALSE	∞
GPHN	1.95	0.01	1.95	0.95	0.2	FALSE	∞
HAUS8	2.5	0	2.5	0	0.59	FALSE	∞
HDAC2	5.19	0.01	5.19	1.69	0.06	FALSE	∞
HDAC5	4.87	0.01	4.87	2.37	0.02	FALSE	∞
HINT1	2	0.01	2	1	0.15	FALSE	∞
HMMR	3.47	0	3.47	0.97	0.15	FALSE	∞
HOOK2	2.5	0	2.5	0	0.59	FALSE	∞
ICE2	1.92	0.01	1.92	0	0.59	FALSE	∞
INPPL1	1.95	0.01	1.95	0	0.59	FALSE	∞
KARS	3	0	3	0	0.59	FALSE	∞
KIF16B	4.47	0	4.47	1.97	0.12	FALSE	∞
KIF1C	3.95	0	3.95	0.95	0.59	FALSE	∞
KIF3A	4.5	0	4.5	2	0.01	2	2.25
KIF7	2.5	0	2.5	0	0.59	FALSE	∞
L3MBTL2	3.5	0	3.5	1	0.15	FALSE	∞
LIMD1	4.85	0	4.85	2.35	0.02	FALSE	∞
LMO7	6.5	0	6.5	3	0	3	2.16667
LRCH2	2.5	0	2.5	0.5	0.59	FALSE	∞
LZTS2	7	0	7	3.5	0	3.5	2
MSH2	3.77	0.01	3.77	0	0.59	FALSE	∞
MYBL2	3.5	0	3.5	0	0.59	FALSE	∞
N4BP1	7.79	0	7.79	3.29	0.03	FALSE	∞
NAA35	5.5	0	5.5	0	0.59	FALSE	∞
NCKAP5L	4	0	4	0	0.59	FALSE	∞
NDC80	2	0.01	2	0	0.59	FALSE	∞
NEPRO	7.5	0	7.5	0	0.59	FALSE	∞
NIN	3.5	0	3.5	0	0.59	FALSE	∞
NRBF2	10.24	0	10.24	4.24	0.02	FALSE	∞
NUDT19	5.92	0	5.92	0.92	0.21	FALSE	∞
NUP107	106.31	0	106.31	15.81	0	15.81	6.72423
NUP133	124.88	0	124.88	26.38	0	26.38	4.73389
NUP88	58.19	0	58.19	10.19	0	10.19	5.7105
NUPL2	3	0	3	1	0.15	FALSE	∞
PCBP1	14	0.01	14	6.5	0.41	FALSE	∞
PFKL	11.23	0	11.23	1.73	0.33	FALSE	∞
PFKP	14.9	0.01	14.9	1.9	0.49	FALSE	∞
PHKA1	3.47	0	3.47	0.97	0.15	FALSE	∞
PHLDB2	8.5	0	8.5	2	0.01	2	4.25
PIBF1	11	0	11	5	0	5	2.2
PIK3C3	21.5	0	21.5	7	0	7	3.07143
PIKFYVE	4.5	0	4.5	1	0.15	FALSE	∞
PKN2	34.56	0	34.56	12.56	0.01	12.56	2.75159
PLEKHA7	4.5	0	4.5	0	0.59	FALSE	∞
POLE	15.45	0	15.45	0	0.59	FALSE	∞
POLR3A	5.37	0	5.37	1.37	0.22	FALSE	∞
PPCS	15	0	15	0	0.59	FALSE	∞
PPFIA1	6.45	0	6.45	2.95	0	2.95	2.18644
PRRC2B	9.01	0	9.01	3.51	0.05	FALSE	∞
PSMC1	2	0.01	2	0.5	0.59	FALSE	∞
PTPN14	2.47	0	2.47	0	0.59	FALSE	∞
RBM11	12.74	0.01	12.74	6.24	0.09	FALSE	∞
RBSN	8.5	0	8.5	2	0.11	FALSE	∞
RC3H2	3.5	0	3.5	0	0.59	FALSE	∞
RCOR1	8	0	8	0	0.59	FALSE	∞
RCOR3	3	0	3	0	0.59	FALSE	∞
RPGRIP1L	2.5	0	2.5	0	0.59	FALSE	∞
RREB1	47.4	0	47.4	0	0.59	FALSE	∞
SEC24C	2	0.01	2	0	0.59	FALSE	∞
SH2B2	4	0	4	1	0.15	FALSE	∞
SH3GLB2	2.87	0.01	2.87	0.87	0.24	FALSE	∞
SHC1	2.5	0	2.5	0	0.59	FALSE	∞
SMC1A	9.35	0	9.35	3.85	0.02	FALSE	∞
SNX5	4.85	0	4.85	2.35	0.02	FALSE	∞
SNX6	5.79	0.01	5.79	2.29	0.04	FALSE	∞
SOGA1	10	0	10	3	0	3	3.33333
SPECC1	5.42	0	5.42	0.92	0.21	FALSE	∞
SRPK1	3.37	0.01	3.37	0.37	0.59	FALSE	∞
STAM	3.4	0.01	3.4	0.4	0.59	FALSE	∞
STRBP	7.35	0	7.35	0.85	0.24	FALSE	∞
TAB2	2.5	0	2.5	1	0.15	FALSE	∞
TBC1D2B	5.5	0	5.5	2.5	0	2.5	2.2
TBC1D31	16.5	0	16.5	4	0	4	4.125
TBK1	8.5	0	8.5	1.5	0.12	FALSE	∞
TBKBP1	5.5	0	5.5	0	0.59	FALSE	∞
TCHP	8.5	0	8.5	3.5	0	3.5	2.42857
TELO2	2.5	0	2.5	0	0.59	FALSE	∞
THUMPD3	6.29	0	6.29	0.79	0.26	FALSE	∞
TMCC3	2	0.01	2	0	0.59	FALSE	∞
TMEM57	2.97	0	2.97	1.47	0.12	FALSE	∞
TOMM22	2	0.01	2	1	0.15	FALSE	∞
TRAFD1	2	0.01	2	0	0.59	FALSE	∞
TRIM56	6.4	0	6.4	1.9	0.02	FALSE	∞
TRIOBP	3	0	3	0	0.59	FALSE	∞
TRIP11	44.09	0	44.09	9.09	0.35	FALSE	∞
TTC21B	20.5	0	20.5	0	0.59	FALSE	∞
TUBGCP2	6.95	0	6.95	0	0.59	FALSE	∞
TUBGCP3	6	0	6	0	0.59	FALSE	∞
UPF3B	2.5	0	2.5	1	0.15	FALSE	∞
VPS16	17	0	17	0	0.59	FALSE	∞
VPS18	8	0	8	0	0.59	FALSE	∞
VPS51	4.5	0	4.5	1	0.15	FALSE	∞
VPS52	5	0	5	0	0.59	FALSE	∞
VPS8	6	0	6	0	0.59	FALSE	∞
WDCP	4	0	4	0	0.59	FALSE	∞
XRCC5	11.17	0.01	11.17	3.17	0.38	FALSE	∞

## Sheet: VPS33B significant baits
	VPS33B WT			VPS33B KL			VPS33B
	Spectral Counts (v)	BFRD (s)	v(s<=0.01)	Spectral Counts (v)	BFRD (s)	v(s<=0.01)	WT/KL
ABLIM1	7.86	0.01	7.86	0.86	0.31	FALSE	∞
AKAP11	10.38	0	10.38	2.38	0.24	FALSE	∞
ANK3	11.18	0.01	11.18	0	0.59	FALSE	∞
ARFGAP2	4.82	0	4.82	0.82	0.25	FALSE	∞
ARFGEF3	7.59	0.01	7.59	3.09	0.06	FALSE	∞
ARHGEF12	5.54	0.01	5.54	2.04	0.11	FALSE	∞
ARHGEF2	5	0	5	0	0.59	FALSE	∞
ATG4C	2.47	0	2.47	0	0.59	FALSE	∞
BRAP	19.13	0	19.13	4.63	0.41	FALSE	∞
C1orf198	3.95	0	3.95	0	0.59	FALSE	∞
CABLES1	2.45	0	2.45	0.95	0.2	FALSE	∞
CAMSAP1	17.46	0	17.46	5.46	0.32	FALSE	∞
CAMSAP2	8.37	0	8.37	0	0.59	FALSE	∞
CAMSAP3	6.5	0	6.5	1	0.15	FALSE	∞
CCDC138	20	0	20	3	0	3	6.66667
CCDC18	7.5	0	7.5	2	0.11	FALSE	∞
CCDC186	16.5	0	16.5	0	0.59	FALSE	∞
CCDC22	47.5	0	47.5	6.5	0	6.5	7.30769
CCDC88A	6.29	0.01	6.29	2.29	0.21	FALSE	∞
CCSER2	5.5	0	5.5	1	0.15	FALSE	∞
CEP128	5	0	5	0	0.59	FALSE	∞
CEP131	25	0	25	5.5	0	5.5	4.54545
CEP152	11.45	0	11.45	1.45	0.14	FALSE	∞
CEP170B	5.97	0	5.97	0.97	0.15	FALSE	∞
CEP350	11.14	0	11.14	0	0.59	FALSE	∞
CEP44	5.22	0.01	5.22	1.22	0.24	FALSE	∞
CEP83	4.5	0	4.5	0	0.59	FALSE	∞
CHMP5	3.79	0.01	3.79	0.79	0.25	FALSE	∞
CKAP2	9.03	0.01	9.03	3.53	0.28	FALSE	∞
CNOT1	9.83	0	9.83	1.83	0.25	FALSE	∞
CSPP1	2	0.01	2	0	0.59	FALSE	∞
CTNND1	5.77	0	5.77	2.77	0.03	FALSE	∞
CUEDC2	1.95	0.01	1.95	0	0.59	FALSE	∞
CYLD	3.5	0	3.5	0	0.59	FALSE	∞
DDX3X	121.31	0	121.31	30.31	0.5	FALSE	∞
DHX36	1.95	0.01	1.95	0	0.59	FALSE	∞
DNMBP	7.54	0.01	7.54	3.54	0.04	FALSE	∞
EDC3	3.79	0.01	3.79	0.79	0.25	FALSE	∞
EIF3L	3	0	3	1	0.15	FALSE	∞
EIF4ENIF1	10.83	0	10.83	3.33	0.09	FALSE	∞
ELP4	22.1	0	22.1	9.6	0.1	FALSE	∞
FAM21A	35.69	0.01	35.69	12.19	0.22	FALSE	∞
GOLGA5	15.01	0.01	15.01	2.51	0.41	FALSE	∞
GRIPAP1	37	0	37	3.5	0	3.5	10.5714
GTPBP1	2.42	0.01	2.42	0.92	0.21	FALSE	∞
HACD3	8.99	0	8.99	3.49	0.06	FALSE	∞
HELLS	24.64	0	24.64	0	0.59	FALSE	∞
HIST2H3D	9	0	9	0	0.59	FALSE	∞
HM13	2	0.01	2	0	0.59	FALSE	∞
IFT57	2.5	0	2.5	0	0.59	FALSE	∞
KIAA0753	4.5	0	4.5	0	0.59	FALSE	∞
KIF14	9.14	0	9.14	2.14	0.06	FALSE	∞
LMO7	2.5	0	2.5	0	0.59	FALSE	∞
LSG1	16.55	0.01	16.55	5.55	0.39	FALSE	∞
LZTS2	3.5	0	3.5	0	0.59	FALSE	∞
MAP4K4	3.97	0	3.97	0.47	0.59	FALSE	∞
MIA3	5.29	0.01	5.29	0.79	0.25	FALSE	∞
MPHOSPH9	3	0	3	0	0.59	FALSE	∞
N4BP1	5.79	0.01	5.79	0.79	0.25	FALSE	∞
NAA30	1.92	0.01	1.92	0	0.59	FALSE	∞
NAA35	3.5	0	3.5	1	0.15	FALSE	∞
NBAS	3.95	0	3.95	1.95	0.01	1.95	2.02564
NCKAP5L	6	0	6	1	0.15	FALSE	∞
NCOA7	3	0	3	0	0.59	FALSE	∞
NIN	4	0	4	0	0.59	FALSE	∞
NME3	2	0.01	2	0	0.59	FALSE	∞
OFD1	41.49	0	41.49	12.49	0.01	12.49	3.32186
PCM1	132.86	0.01	132.86	49.86	0.57	FALSE	∞
PEX5	2	0.01	2	0	0.59	FALSE	∞
PHLDB2	3.5	0	3.5	0	0.59	FALSE	∞
PIBF1	5	0	5	0	0.59	FALSE	∞
PLEKHA5	8.96	0.01	8.96	4.46	0.04	FALSE	∞
PLEKHG1	5	0	5	2.5	0	2.5	2
PPFIA1	4.45	0	4.45	0	0.59	FALSE	∞
PPFIBP1	11.64	0	11.64	3.14	0.05	FALSE	∞
PPP1R13B	2.5	0	2.5	1	0.15	FALSE	∞
PPP1R9B	3.5	0	3.5	1	0.15	FALSE	∞
PSMD11	20.32	0	20.32	0	0.59	FALSE	∞
PSMD12	17.29	0	17.29	6.79	0.07	FALSE	∞
PSMD3	6.46	0.01	6.46	1.96	0.26	FALSE	∞
PSMD6	6.5	0	6.5	0	0.59	FALSE	∞
RAB21	2.9	0.01	2.9	1.4	0.21	FALSE	∞
RABEP1	6.96	0.01	6.96	1.46	0.28	FALSE	∞
RABL6	18.71	0	18.71	0	0.59	FALSE	∞
RASSF8	5.42	0	5.42	0	0.59	FALSE	∞
RBM27	38.04	0	38.04	0	0.59	FALSE	∞
RPF2	2.45	0	2.45	0	0.59	FALSE	∞
RPS6	12.72	0	12.72	2.72	0.46	FALSE	∞
SDCCAG3	12.5	0	12.5	6	0	6	2.08333
SEC22B	6	0	6	0	0.59	FALSE	∞
SEPT2	8.69	0	8.69	3.19	0.03	FALSE	∞
SIPA1L1	5.45	0	5.45	0	0.59	FALSE	∞
SLC6A15	3	0	3	0	0.59	FALSE	∞
SLMAP	4.32	0.01	4.32	0.82	0.25	FALSE	∞
SMG7	3.5	0	3.5	0	0.59	FALSE	∞
SNX29	4.72	0.01	4.72	0.72	0.27	FALSE	∞
SOGA1	11.5	0	11.5	1.5	0.12	FALSE	∞
SPICE1	9.5	0	9.5	1.5	0.12	FALSE	∞
SSX2IP	4.5	0	4.5	1	0.15	FALSE	∞
SYNE2	65	0	65	0	0.59	FALSE	∞
TBC1D31	7	0	7	2	0.11	FALSE	∞
TDRD3	4.45	0	4.45	0.95	0.2	FALSE	∞
TEX2	9.62	0	9.62	0	0.59	FALSE	∞
TEX9	4.27	0.01	4.27	1.27	0.26	FALSE	∞
TMF1	12.05	0.01	12.05	2.05	0.35	FALSE	∞
TTK	7.64	0.01	7.64	1.64	0.09	FALSE	∞
TUBA1B	79.85	0	79.85	27.85	0.12	FALSE	∞
UPF2	16.5	0	16.5	0	0.59	FALSE	∞
USP47	6.5	0	6.5	0	0.59	FALSE	∞
VIPAS39	26.5	0	26.5	0	0.59	FALSE	∞
VPS51	10.5	0	10.5	2.5	0	2.5	4.2
VPS53	9.5	0	9.5	0	0.59	FALSE	∞
ZC3H7A	4.5	0	4.5	1	0.15	FALSE	∞
ZMAT2	3.5	0	3.5	0	0.59	FALSE	∞
